# Supplementary material for: Nuclear receptor coregulator SNP discovery and impact on breast cancer risk
Source: BMC Cancer. 2009 Dec 14;9:438. doi: 10.1186/1471-2407-9-438 (PMC2804710; doi:10.1186/1471-2407-9-438)
Supplement: Additional file 1 — SNP Discovery Table. All variants in SMRT, NCoR, SRC-1, and SRC-3 identified from the sequencing effort are presented in this additional excel file. Variant information includes: genomic position, coding domain position, rs# (if applicable), nucleotide exchange, amino acid position and exchange (if applicable), and frequency in each of the populations. [file 1471-2407-9-438-S1.XLSX]

## Sheet: SMRT
SMRT
Genomic Position	CDS Position	RS#	NT Exchange	Amino Acid	Frequency Caucasian population*			MAF Caucasian	Frequency African population**			MAF African
NT_009755.18	NM_006312.3 (ATG=1,2,3)			NP_006303.3	WT, WT	WT,Var	Var, Var		WT, WT	WT,Var	Var, Var
2389827	-97	NA	C>T		1	0	0	0	0.979167	0.0208333	0	0.0104167
2389805	-75	NA	G>C		1	0	0	0	0.958333	0.0416667	0	0.0208333
2389784	-54	NA	T>C		0.895833	0.104167	0	0.0520833	0.854167	0.145833	0	0.0729167
2389766	-36	rs872224	G>C		0.208333	0.541667	0.25	0.520833	0.604167	0.333333	0.0625	0.229167
2389722	9	rs872225	A>C	Gly3Gly	0.6875	0.3125	0	0.15625	0.9375	0.0625	0	0.03125
2380998	155	NA	A>G	His52Arg	1	0	0	0	0.979167	0.0208333	0	0.0104167
2380955	198	NA	C>T	Pro66Pro	0.979167	0.0208333	0	0.0104167	1	0	0	0
2378096	390	NA	G>C	Ala130Ala	1	0	0	0	0.978723	0.0212766	0	0.0106383
2367560	462	rs10846679	G>A	Pro154Pro	0.708333	0.291667	0	0.145833	1	0	0	0
2314520	1398	NA	C>T	Cys465Cys	1	0	0	0	0.979167	0.0208333	0	0.0104167
2292581	1876+17	rs11832610	G>A		0.979167	0.0208333	0	0.0104167	0.916667	0.0833333	0	0.0416667
2272702	2167+14	NA	C>A		0.906977	0.0930233	0	0.0465116	0.682927	0.292683	0.0243902	0.170732
2266979	2329	NA	G>A	Gly777Arg	1	0	0	0	0.977273	0.0227273	0	0.0113636
2266966	2342	rs7978237	G>A	Gly781Glu	0.782609	0.0652174	0.152174	0.184783	0.886364	0.0909091	0.0227273	0.0681818
2266763	2545	NA	G>A	Glu849Lys	1	0	0	0	0.979167	0.0208333	0	0.0104167
2266593	2715	rs3741513	A>T	Thr905Thr	0.12766	0.553191	0.319149	0.595745	0.5	0.458333	0.0416667	0.270833
2266551	2757	rs7961196	T>C	Ala919Ala	0.404255	0.510638	0.0851064	0.340426	0.333333	0.458333	0.208333	0.4375
2258161	2925	rs12321697	C>G	Pro975Pro	1	0	0	0	0.978723	0.0212766	0	0.0106383
2258158	2928	NA	C>T	Ile976Ile	0.979167	0.0208333	0	0.0104167	1	0	0	0
2258141	2928+17	NA	A>G		1	0	0	0	0.829787	0.170213	0	0.0851064
2256721	2981	rs11057592	C>G	Ala994Gly	1	0	0	0	0.851064	0.148936	0	0.0744681
2251257	3126	NA	C>T	Phe1042Phe	0.979167	0.0208333	0	0.0104167	1	0	0	0
2251251	3132	NA	C>T	Ala1044Ala	0.979167	0.0208333	0	0.0104167	0.9375	0.0416667	0.0208333	0.0416667
2249083	3506-22	rs2271142	C>T		0.5625	0.416667	0.0208333	0.229167	0.520833	0.416667	0.0625	0.270833
2248689	3611-14	NA	C>G		1	0	0	0	0.979167	0.0208333	0	0.0104167
2248552	3714+20	NA	G>T		0.854167	0.145833	0	0.0729167	0.979167	0.0208333	0	0.0104167
2245239	3715-23	NA	C>T		1	0	0	0	0.979167	0.0208333	0	0.0104167
2242727	3932	NA	C>T	Thr1311Met	1	0	0	0	0.978723	0.0212766	0	0.0106383
2242407	4007-17	rs1244065	T>C		0.708333	0.291667	0	0.145833	0.541667	0.375	0.0833333	0.270833
2242320	4076	rs36081651	G>A	Arg1359His	0.9375	0.0625	0	0.03125	1	0	0	0
2241340	4094-11	NA	C>T		1	0	0	0	0.958333	0.0416667	0	0.0208333
2239406	4404	rs61241227	C>G	Thr1468Thr	1	0	0	0	0.979167	0.0208333	0	0.0104167
2239401	4410	NA	G>A	Ala1470Ala	1	0	0	0	0.979167	0.0208333	0	0.0104167
2239238	4573	NA	T>A	Ser1525Thr	1	0	0	0	0.958333	0.0416667	0	0.0208333
2239217	4594	NA	G>A	Gly1532Ser	0.979167	0.0208333	0	0.0104167	1	0	0	0
2239187	4623	rs1244085	C>T	Gly1541Gly	0.583333	0.395833	0.0208333	0.21875	0.25	0.4375	0.3125	0.53125
2239166	4644	rs1263992	A>G	Leu1548Leu	0.583333	0.395833	0.0208333	0.21875	0.229167	0.4375	0.333333	0.552083
2239089	4722	NA	G>A	Pro1574Pro	0.958333	0.0416667	0	0.0208333	1	0	0	0
2237643	4797	rs2228588	C>T	Ile1599Ile	1	0	0	0	0.9375	0.0625	0	0.03125
2237477	4957+7	rs61934024	G>T		0.977273	0.0227273	0	0.0113636	1	0	0	0
2236530	4980	rs2230942	A>G	Arg1660Arg	0.93617	0.0638298	0	0.0319149	0.6	0.333333	0.0666667	0.233333
2236394	5116	rs2229840	G>A	Ala1706Thr	0.708333	0.270833	0.0208333	0.15625	0.770833	0.125	0.104167	0.166667
2234939	5360-17	NA	G>C		1	0	0	0	0.93617	0.0638298	0	0.0319149
2234801	5481	NA	G>A	Thr1827Thr	1	0	0	0	0.978723	0.0212766	0	0.0106383
2231637	5730	rs3741512	C>T	Pro1910Pro	1	0	0	0	0.866667	0.133333	0	0.0666667
2231628	5739	rs2229842	G>A	Pro1913Pro	0.875	0.125	0	0.0625	0.711111	0.288889	0	0.144444
2231599	5778	NA	C>T	Cys1923Cys	1	0	0	0	0.844444	0.155556	0	0.0777778
2231415	5952	rs2230943	G>T	Glu1984Asp	1	0	0	0	0.895833	0.104167	0	0.0520833
2231348	6019	rs2227277	G>A	Ala2007Thr	0.93617	0.0638298	0	0.0319149	0.895833	0.104167	0	0.0520833
2231345	6022	rs2230944	C>T	Pro2008Ser	0.93617	0.0638298	0	0.0319149	0.895833	0.104167	0	0.0520833
2231336	6041	NA	C>T	Ala2011Val	1	0	0	0	0.979167	0.0208333	0	0.0104167
2230071	6186	NA	C>T	Pro2059Pro	1	0	0	0	0.926829	0.0731707	0	0.0365854
2230016	6241	NA	C>G	Leu2078Val	1	0	0	0	0.97561	0.0243902	0	0.0121951
2229976	6281	NA	G>A	Arg2091Gln	1	0	0	0	0.97561	0.0243902	0	0.0121951
2229946	6286+16	rs1106317	T>C		0.8	0.2	0	0.1	0.219512	0.487805	0.292683	0.536585
2227738	6646	rs1472840	A>C	Thr2216Pro	1	0	0	0	0.916667	0.0625	0.0208333	0.0520833
2227722	6672	NA	T>C	Gly2224Gly	1	0	0	0	0.916667	0.0833333	0	0.0416667
2221863_2221864	7213+25	NA	insA, insC		1	0	0	0	0.958333	0.0416667	0	0.0208333
2220770	7293	NA	G>T	Gly2431Gly	1	0	0	0	0.958333	0.0416667	0	0.0208333
2220737	7326	NA	G>A	Ser2442Ser	0.978261	0.0217391	0	0.0108696	0.979167	0.0208333	0	0.0104167
2220067	7394-5	NA	C>T		0.979167	0.0208333	0	0.0104167	1	0	0	0
investigation of 48 apparently normal *Caucasian or **African American individuals obtained from the Coriell Institute

## Sheet: NCoR
NCoR
Genomic Position	CDS Position	RS#	NT Exchange	Amino Acid	Frequency Caucasian population*			MAF Caucasian	Frequency African population**			MAF African
NT_010718.15	NM_006311.2			NP_006302.2	WT, WT	WT,Var	Var, Var		WT, WT	WT,Var	Var, Var
15695137	96	NA	C>T	Thr32Thr	1	0	0	0	0.979167	0.0208333	0	0.0104167
15654023	768	NA	T>C	Gly256Gly	1	0	0	0	0.888889	0.111111	0	0.0555556
15652586	842+23	NA	G>C		1	0	0	0	0.916667	0.0833333	0	0.0416667
15647225	910-14	NA	C>T		0.979167	0.0208333	0	0.0104167	1	0	0	0
15639663	1352+8	NA	A>G		0.978723	0.0212766	0	0.0106383	1	0	0	0
15638888	1353-13	NA	C>T		1	0	0	0	0.979167	0.0208333	0	0.0104167
15637995	1488	NA	G>A	Gly496Gly	1	0	0	0	0.958333	0.0416667	0	0.0208333
15602237	2366	NA	G>C	Ser789Ser	1	0	0	0	0.979167	0.0208333	0	0.0104167
15602089	2513	rs61320754	G>C	Gly838Ser	1	0	0	0	0.979167	0.0208333	0	0.0104167
15599106	2744	NA	T>G	Leu915Arg	0.979167	0.0208333	0	0.0104167	1	0	0	0
15599105	2745	NA	C>T	Leu915Leu	1	0	0	0	0.833333	0.166667	0	0.0833333
15599084	2766	NA	A>T	Pro922Pro	0.979167	0.0208333	0	0.0104167	1	0	0	0
15581319	3249	NA	G>A	Val1083Val	1	0	0	0	0.913043	0.0869565	0	0.0434783
15581247	3298+23	NA	A>G		0.977778	0.0222222	0	0.0111111	1	0	0	0
15580692	3436	NA	C>A	Arg1146Arg	0.979167	0.0208333	0	0.0104167	1	0	0	0
15576181	3669+17	NA	A>G		1	0	0	0	0.958333	0.0416667	0	0.0208333
15572909	3812-18	NA	G>C		0.979167	0.0208333	0	0.0104167	1	0	0	0
15572180	4044	NA	G>A	Gly1348Gly	1	0	0	0	0.9375	0.0625	0	0.03125
15571193	4153-5	rs12942295	T>A		0.166667	0.520833	0.3125	0.572917	0.416667	0.416667	0.166667	0.375
15571123	4218	NA	A>C	Leu1406Phe	0.9375	0.0625	0	0.03125	0.979167	0.0208333	0	0.0104167
15571098	4243	NA	C>T	Arg1415Cys	0.979167	0.0208333	0	0.0104167	0.979167	0.0208333	0	0.0104167
15570903	4438	NA	A>G	Ser1480Gly	0.979167	0.0208333	0	0.0104167	1	0	0	0
15566235	4863	rs7210057	A>G	Gln1621Gln	1	0	0	0	0.875	0.125	0	0.0625
15565626	5008	NA	A>G	Thr1670Ala	1	0	0	0	0.979167	0.0208333	0	0.0104167
15564819	5133	NA	T>C	Ser1711Ser	1	0	0	0	0.979167	0.0208333	0	0.0104167
15562129	5816	NA	G>A	Arg1939Gln	0.979167	0.0208333	0	0.0104167	1	0	0	0
15559174	5970	NA	G>A	Gln1990Gln	1	0	0	0	0.979167	0.0208333	0	0.0104167
15558665	6073	NA	T>C	Ser2025Pro	0.979167	0.0208333	0	0.0104167	1	0	0	0
15558573	6165	NA	C>A	Ile2055Ile	1	0	0	0	0.978723	0.0212766	0	0.0106383
15549603	6441	NA	C>T	Thr2147Thr	1	0	0	0	0.958333	0.0416667	0	0.0208333
15549576	6468	NA	G>A	Pro2156Pro	1	0	0	0	0.958333	0.0416667	0	0.0208333
15540224	6827	NA	A>G	Asp2276Gly	1	0	0	0	0.979167	0.0208333	0	0.0104167
15540181	6870	NA	G>A	Met2290Ile	0.978723	0.0212766	0	0.0106383	1	0	0	0
investigation of 48 apparently normal *Caucasian or **African American individuals obtained from the Coriell Institute

## Sheet: SRC-1
SRC-1
Genomic Position	CDS Position	RS#	NT Exchange	Amino Acid	Frequency Caucasian population*			MAF Caucasian	Frequency African population**			MAF African
NT_022184.14	NM_003743.4			NP_003734.3	WT, WT	WT,Var	Var, Var		WT, WT	WT,Var	Var, Var
3721859	462	rs11125744	G>C	Thr154Thr	0.87234	0.12766	0	0.0638298	0.458333	0.541667	0	0.270833
3721929	501	NA	A>G	Leu177Leu	1	0	0	0	0.979167	0.0208333	0	0.0104167
3745783	1512	rs3731628	A>T	Pro504Pro	0.916667	0.0833333	0	0.0416667	0.770833	0.1875	0.0416667	0.135417
3746194	1923	rs41281515	C>T	Ala641Ala	0.979167	0.0208333	0	0.0104167	1	0	0	0
3749712	2419-21	NA	A>G		1	0	0	0	0.979167	0.0208333	0	0.0104167
3778233	3202	rs13430401	T>C	Leu1068Leu	1	0	0	0	0.9375	0.0625	0	0.03125
3790877	3801	rs11125763	G>T	Leu1267Leu	0.875	0.104167	0.0208333	0.0729167	0.541667	0.333333	0.125	0.291667
3790890	3814	rs1804645	C>T	Pro1272Ser	0.9375	0.0625	0	0.03125	0.979167	0.0208333	0	0.0104167
investigation of 48 apparently normal *Caucasian or **African American individuals obtained from the Coriell Institute

## Sheet: SRC-3
SRC-3
Genomic Position	CDS Position	RS#	NT Exchange	Amino Acid	Frequency Caucasian population*			MAF Caucasian	Frequency African population**			MAF African
NT_011362.9	NM_181659.1			NP_858045.1	WT, WT	WT,Var	Var, Var		WT, WT	WT,Var	Var, Var
11305549	84-14	NA	G>A		1	0	0	0	0.979167	0.0208333	0	0.0104167
11309332	652	rs6094752	C>T	Arg218Cys	0.895833	0.104167	0	0.0520833	0.895833	0.104167	0	0.0520833
11309339	659	NA	G>T	Arg220Ile	1	0	0	0	0.979167	0.0208333	0	0.0104167
11315833	1098	NA	C>T	Thr366Thr	0.979167	0.0208333	0	0.0104167	1	0	0	0
11315853	1112+6	NA	G>A		1	0	0	0	0.979167	0.0208333	0	0.0104167
11317032	1171	NA	A>G	Met391Val	1	0	0	0	0.978723	0.0212766	0	0.0106383
11317713	1675	rs2230781	C>T	Pro559Ser	1	0	0	0	0.916667	0.0625	0.0208333	0.0520833
11317796	1758	rs2230782	G>C	Gln586His	0.729167	0.270833	0	0.135417	0.93617	0.0638298	0	0.0319149
11318367	2329	rs2230783	T>G	Ser777Ala	1	0	0	0	0.979167	0.0208333	0	0.0104167
11320858	2707+4	rs4810648	T>C		0.9375	0.0625	0	0.03125	1	0	0	0
11321205	2708-24	NA	C>T		0.9375	0.0625	0	0.03125	1	-0.0208333	0.0208333	0.0104167
11321302	2781	rs2076547	C>T	Ala927Ala	1	0	0	0	0.9375	0.0625	0	0.03125
11321331	2810	NA	C>G	Ser937Cys	1	0	0	0	0.75	0.25	0	0.125
11321401	2880	rs2076546	A>G	Thr960Thr	1	0	0	0	0.979167	0.0208333	0	0.0104167
11328869	3397	NA	C>A	Pro1133Thr	0.8125	0.1875	0	0.09375	0.5625	0.4375	0	0.21875
11334735	4263+11	NA	G>A		1	0	0	0	0.979167	0.0208333	0	0.0104167
11335109	4315	NA	A>G		1	0	0	0	0.977778	0.0222222	0	0.0111111
11335130	4336	NA	T>C		1	0	0	0	0.911111	0.0888889	0	0.0444444
investigation of 48 apparently normal *Caucasian or **African American individuals obtained from the Coriell Institute
